# Supplementary material for: Water–use efficiency of dryland wheat in response to mulching and tillage practices on the Loess Plateau
Source: Sci Rep. 2015 Jul 20;5:12225. doi: 10.1038/srep12225 (PMC4507400; doi:10.1038/srep12225)
Supplement: Supplementary Information [file srep12225-s1.xls]

## Sheet: Title page
Water–use efficiency of dryland wheat in response to mulching and tillage practices on the Loess Plateau
Li-fang Wang1,2, Zhou-ping Shangguan1,2*
1State Key Laboratory of Soil Erosion and Dryland Farming on the Loess Plateau, Northwest A&F University, Yangling, Shaanxi 712100, China
2Institute of Soil and Water Conservation, Chinese Academy of Sciences and Ministry of Water Resources, Yangling, Shaanxi 712100, China
*Corresponding author, Phone: 086-29-87019107, Fax: 086-29-87012210, Email: shangguan@ms.iswc.ac.cn

## Sheet: Sampling sites
Sampling sites	Longitude (E)	Latitude (N)
Gansu, Dingxi, Anding	104.583	35.55
Shaanxi, Yangling	108.067	34.3333
Ganjin, Heyang, Ganjing	110.15	35.2333
Gansu, Dingxi, Tuanjie	104.583	35.6
Henan, Luoyang, Jianxiqu	112.401	34.6206
Shaanxi, Chanwu	107.75	35.2
Shanxi, Yuncheng, Wenxi	111.225	35.3566
Gansu, Dingxi, Tangjiabao	104.583	35.6
Shaanxi, Qianxian, Wudian	108.175	34.6537
Gansu, Dingxi, Tongwei	105.242	35.2108
Henan, Luoyang, Luolongqu	112.472	34.6342
Hennan, Luoyang, Mengjing,Songzhuang	113	34.5
Shanxi, Fushan, Zhangzhuang	110.942	36.825
Shanxi,Taigu	112.551	37.4213
Hennan, Luoyang, Luolongqu, Zhaocun	112.475	34.636
Gansu, Dingxi, Anding, Lijiabao	104.742	35.4668
Gansu, Tianshui	105.725	34.5809
Shanxi, Taiyuan, Xiaodianqu	112.595	37.7981
Gansu, Pingliang	107.5	35.2667
Shanxi, Linfen	111.519	36.088
Gansu, Qingyang, Zhenyuan	107.201	35.6775
Ningxia, Guyuan, Pengyang, Wangwa	106.474	35.7458
Ningxia, Zhongwei, Haiyuan, Liwang	106.111	36.6676
Gansu, Qingyang	107.637	35.7531

## Sheet: Data(mulching practices)
Reference	Mulching practices	yield (kg ha-1)	Soil water at planting (mm)	WUE (kg ha-1 mm-1)	ET (mm)
1	SM1	4667.7		10.49	444.8
1	SM1	4434.4		9.91	447.6
1	SM1	3975.5		10.65	373.1
1	CTSM1	2817.4		8.12	346.8
1	CTSM1	2931.4		9.51	429.2
1	SM2	5674.9		14.27	397.7
1	SM2	5632.5		14.96	376.4
1	SM2	6391.1		16.1	397
1	CTSM2	6033		15.69	384.6
1	CTSM2	5879.6		14.24	382.5
1	SM3	3665.8		10.63	344.9
1	SM3	3668.6		10.57	347
1	SM3	3582.1		10.74	333.6
1	CTSM3	2817.4		8.12	346.8
1	CTSM3	2936.2		8.48	345.7
2	FM	4156	227.6	13.2	305.1
2	FM	3934		12.4	302.4
2	FM	4011		12.3	304.2
2	FM	4039
2	FM	3928
2	FM	3295
2	FM	3628
2	FM	4106
2	FM	3450
2	FM	3350	227.6	12.3	297.2
2	FM	3684		12	285.5
2	FM	3934		11.5	294.7
2	FM	3095
2	FM	3428
2	FM	3767
2	FM	2845
2	FM	3472
2	FM	3839
2	RFM	3572	227.6	12.3	306.7
2	RFM	3611		11.8	302.2
2	RFM	4156		12	298.9
2	RFM	3378
2	RFM	3350
2	RFM	3989
2	RFM	3311
2	RFM	3684
2	RFM	3789
2	CTFM/CTRFM	3317	227.6	9	305.1
2	CTFM/CTRFM	2978		8.9	296.4
2	CTFM/CTRFM	2645		9.2	308.7
2	CTFM/CTRFM	2878
2	CTFM/CTRFM	3228
2	CTFM/CTRFM	2511
2	CTFM/CTRFM	3150
2	CTFM/CTRFM	2956
2	CTFM/CTRFM	2395
3	CTSM	3756		13.5	278.222
3	CTSM	2510		8.8	285.227
3	SM	4067		13.5	301.259
3	SM	3015		10.3	292.718
4	CTRFM1/CTMTMC1	3859.48	393.21	11.76	328.21
4	CTRFM1/CTMTMC1	3923.16	393.21	11.96	328.08
4	RFM1	4476.42	393.21	13.85	323.17
4	RFM1	4398.2		13.64	322.7
4	RFM1	4041.66	393.21	12.2	331.23
4	RFM1	4140.5	393.21	12.53	330.39
4	MTMC1	4525.06	393.21	14.43	313.75
4	MTMC1	5245.12	393.21	15.97	328.54
4	MTMC1	4831.83	393.21	14.85	325.37
4	CTRFM2/CTMOM2/CTMTMC2	3169.24	334.39	9.75	325.13
4	CTRFM2/CTMOM2/CTMTMC2	3232.81	348.9	10.48	308.36
4	RFM2	4013.85	333.13	12.93	310.51
4	RFM2	3031.3		12.69	238.873
4	MOM2	3467.69	338.04	11.18	310.2
4	MOM2	3533.18	363.95	10.61	333.06
4	MTMC2	3881.74	365.32	11.55	336.01
4	MTMC2	4560.66	344.09	14.48	315.03
4	MTMC2	4208.37	339.5	13.57	310.11
4	CTRFM3/CTMOM3/CTMTMC3	3500.08	345.96	10.11	346.24
4	CTRFM3/CTMOM3/CTMTMC3	3662.59	351.65	10.57	346.51
4	RFM3	4128.03	337.83	12.57	328.47
4	RFM3	4130.32		12.48	319.95
4	MOM3	3641.33	333.49	10.88	334.73
4	MOM3	3708.2	335.54	11.1	333.96
4	MTMC3	4064.39	347.62	11.84	343.21
4	MTMC3	4832.98	358.12	13.59	355.7
4	MTMC3	4557.44	358.67	12.68	359.46
5	RFM	5876	519.2	16.7	352.6
5	RFM	6085	519.2	17	358.5
5	RFM	6761	519.2	18.2	370.9
5	RFM	7898	519.2	22	359.2
5	CTRFM	5317	519.2	16.6	320
5	CTRFM	5244	519.2	17.4	301.7
5	CTRFM	4695	519.2	14.4	326.7
5	CTRFM	4710	519.2	14.4	327
6	CTSM	4574.07	310.93	14.46	316.26
6	CTSM	4800.93	312.64	15.54	309
6	SM	5291.67	320.16	17.96	294.67
6	SM	5245.37	316.45	17.14	306.12
7	CTMTMC	3203.13		12.03	266.23
7	CTMTMC	2239.58		7.62	293.86
7	CTMTMC	3223.96		10.64	303.05
7	CTMTMC	3125		10.98	284.61
7	CTMTMC	3307.29		11.88	278.32
7	MTMC	2407		8.17	294.7
7	MTMC	4444.44		13.92	319.25
7	MTMC	4537.04		14.26	318.23
7	MTMC	4583.33		15.24	300.73
7	MTMC	4189.81		13.55	309.24
7	MTMC	3321.43		10.67	311.36
8	CTMTMC	2538	504.4	10.5	240.8
8	CTMTMC	3365	504.4	12.7	265.8
8	CTMTMC	3852	504.4	13.6	283.1
8	CTMTMC	3301	504.4	11.7	282.9
8	CTMTMC	3254	504.4	11.9	272.9
8	MTMC	4741	504.4	16.5	286.9
8	MTMC	4819.4		17.9	287.6
8	CTMTMC	2938.5	536.3	10.2	286.8
8	CTMTMC	3168.1	508.8	11.1	284.3
8	CTMTMC	3353.1	503	12.2	276
8	CTMTMC	3365.3	516.1	12	280.1
8	MTMC	3645.7	523.3	12.2	298.7
8	MTMC	3924.9	523.3	13.2	297.7
9	CTRFM1	1599		8.09	197.651
9	CTRFM1	1802		9.44	190.89
9	RFM1	2014		11.65	172.876
9	RFM1	2109.5		12.04	165.96
9	CTRFM2	1402		9.23	151.896
9	CTRFM2	2452		18.92	129.598
9	RFM2	3324		26.31	126.34
9	RFM2	3643		26. 76	136.136
10	SM1	2550		6.45	395.349
10	SM1	2609.3		6.51	400.814
10	CTSM1	2380		5.7	417.544
10	CTSM1	1798.5		4.8	374.688
10	SM2	3289		9.75	337.333
10	SM2	3334.5		10.02	332.784
10	CTSM2	3393.8		11.25	301.671
10	CTSM2	2369.6		6.9	343.42
10	SM3	3804.4		8.7	437.287
10	SM3	3834.2		8.9	430.809
10	CTSM3	3897.4		8.4	463.976
10	CTSM3	2409		6.3	382.381
11	MOM	6745.07	496.7	17.73	380.5
11	MOM	4663.87	424.2	15.93	292.8
11	FM	6813.26	496.7	18.21	374.2
11	FM	4428.5	456.1	13.33	332.3
11	MOM	6567.94	496.7	16.97	387.1
11	MOM	3726.45	446.1	13.35	279.2
11	CTFM/CTMOM	6336.53	496.7	15.91	398.2
11	CTFM/CTMOM	3616.85	438.1	11.8	306.6
12	RM	4364.95	353.2	13.08	333.62
12	RM	3639.67	291.65	11.5	316.49
12	MTMC	4822.38	353.2	14.43	334.27
12	MTMC	4468.45	353.2	13.72	325.79
12	MTMC	3775.14	281.6	12.3	306.92
12	MTMC	3670.1	282.97	12	305.84
12	CTRM/CTMTMC	3439.37	353.2	10.67	322.23
12	CTRM/CTMTMC	2718.57	281.98	9.7	280.26
13	FM	3976.88	396.14	12.62	338.99
13	FM	3601.2		10.5	343.12
13	MOM	3510.23	396.14	10.04	349.57
13	MOM	2620.13		7.22	362.78
13	CTFM/CTMOM	3037.12	396.14	8.49	357.91
13	CTFM/CTMOM	2241.6		6.02	365.74
14	RFM	2130.1	435.3	10.39	204.97
14	RFM	2469.6		12.77	193.4
14	RFM	2185.2		9.54	229.13
14	CTRFM	864.3	435.3	4.86	178.01
14	CTRFM	982.9		6.02	163.39
14	CTRFM	1204.5		6.1	197.5
14	CTRFM	1374.2		6.95	197.67
15	SM	5674.9		14.27	397.7
15	SM	3665.8		10.63	344.9
15	SM	5632.5		14.96	376.4
15	SM	3668.6		10.57	347
15	SM	6391.1		16.1	397
15	SM	3582.1		10.74	333.6
15	CTSM	6033		15.69	384.6
15	CTSM	2817.4		8.12	346.8
16	CTSM	5061.76	496.7	9.81	515.69
16	CTSM	2716.37	356.4	9.18	296.96
16	SM	5251.14	496.7	10.51	499.87
16	SM	3010.75	364.8	9.15	329.16
16	SM	5619.36	496.7	11.17	503.3
16	SM	3380.02	378.6	9.52	355.33
17	FM	5238	545.3	15.8	331.6
17	FM	5436.6		16.5	329.5
17	FM	5649.2		18.2	311
17	FM	6447		19.1	338.4
17	FM	6743.7		20.6	328.2
17	FM	6518.7		19.1	343.1
17	CTFM	4869.8	545.3	14	350.8
17	CTFM	5456.6		14.6	376.5
18	FM	4593		17.3846	264.2
18	FM	4245		10.1409	418.6
18	FM	5479.5		16.4648	332.8
18	FM	4857		17.6554	275.1
18	FM	4560		10.6917	426.5
18	CTFM	4218		16.4766	256
18	CTFM	3921		10.1475	386.4
18	CTFM	5169		16.3887	315.4
18	CTFM	4018.5		15.6728	256.4
18	CTFM	4347		9.9679	436.1
18	FM	5245.5		13.0518	401.9
18	FM	5445		15.2864	356.2
18	FM	5844		15.8589	368.5
18	FM	5295		14.9239	354.8
18	FM	5178		12.6077	410.7
18	CTFM	4801.5		12.6123	380.7
18	CTFM	5172		12.3614	418.4
18	CTFM	5214		15.135	344.5
18	CTFM	5035.5		16.6408	302.6
18	CTFM	4888.5		13.3748	365.5
19	MOM	5454.97	276.25	9.83	554.93
19	MOM	5533.08	348.92	10.84	510.5
19	MOM	4846.47	274.68	8.88	545.88
19	MOM	5193.64	337.08	10.49	495.01
19	CTMOM	4651.47	275.65	8.6	541.13
19	CTMOM	4961.19	321.63	10.42	475.98
20	CTFM/CTMTMC	6243	661.18	12.26	522.81
20	CTFM/CTMTMC	6381	790.71	12.75	483.51
20	MTMC	6401.1	846.58	12.46	523.77
20	MTMC	6485.9		12.34	525.6
20	FM	7734.5	801.38	14.41	536.55
20	FM	7692.4		14.37	535.31
21	CTSM	3055	518	9.7	315
21	CTSM	2973	501	9.8	304
21	SM	3145	516	9.7	325
21	SM	3067	500	10	306
22	CTFM	5400		16.6	325.301
22	CTFM	5900		17	347.059
22	FM	5600		15.7	356.688
22	FM	6600		18.3	360.656
23	FM	4163.8		15.14	275.02
23	FM	1048.8		5.19	202.08
23	FM	4083.41		14.54	280.84
23	FM	919.531		5.08	181.01
23	CTFM	2770.39		10.68	259.4
23	CTFM	114.323		0.64	178.63
24	MTMC	5992.5	499.3	13.41	446.9
24	MTMC	5205	499.3	11.4	456.6
24	FM	5587.5	425.5	14.29	391.1
24	FM	4726.5	425.5	11.72	403.4
24	CTFM/CTMTMC	5112	390.9	13.81	370.2
24	CTFM/CTMTMC	4462.5	390.9	11.5	388.1
24	CTFM/CTMTMC	3649.5	390.9	10.08	362
25	FM	6101.2	388.7	18.67	326.8
25	FM	6771.2	417.8	17.75	381.5
25	FM	5287. 5	296. 6	19. 58	270. 1
25	FM	5709. 8	345. 4	18. 92	301. 8
25	FM	6498. 8	404. 2	18. 20	357. 1
25	FM	7210. 0	429. 8	17. 46	412. 9
25	RFM	4930.1	380.7	16.29	302.6
25	RFM	5437.1	412.3	15.14	359.1
25	RFM	4025. 3	284. 7	16. 31	246. 8
25	RFM	4395. 7	339. 3	16. 00	274. 7
25	RFM	5134. 5	396. 5	15. 64	328. 4
25	RFM	5801. 6	422. 0	14. 65	396. 1
25	CTFM/CTRFM	3387.1	380.7	11.38	297.6
25	CTFM/CTRFM	3984.6	412.3	11.19	356
25	CTFM/CTRFM	2826. 8	284. 7	11. 69	241. 7
25	CTFM/CTRFM	3028. 1	339. 3	11. 51	263. 0
25	CTFM/CTRFM	3666. 8	396. 5	11. 25	326. 0
25	CTFM/CTRFM	4350. 7	422. 0	11. 10	392. 0
26	MTMC	4977		11.59	429.422
26	MTMC	5112.3		12.09	422.854
26	SM	4542		10.58	429.301
26	SM	4537.2		10.38	437.11
26	FM	4591		10.69	429.467
26	FM	4587.4		10.52	436.065
26	CTFM/CTSM/CTMTMC	3339		7.8	428.077
26	CTFM/CTSM/CTMTMC	3343.1		7.92	422.109
27	RFM	404.1		0.71	569.155
27	RFM	429.15		0.84	510.893
27	RFM	416.04		0.8	520.05
27	CTFM/CTRFM	1202.04		1.48	812.189
27	CTFM/CTRFM	1278.55		1.59	804.119
27	CTFM/CTRFM	1342.1		1.63	823.374
27	FM	1722.23		1.98	869.813
27	FM	1993.64		2.25	886.062
27	FM	1798.88		2.03	885.714
28	FM	5576.1		11.6	480.698
28	FM	5423.3		11.3	479.938
28	SM	4539		10.8	420.278
28	SM	5046.3		11.1	454.622
28	MTMC	5355.3		12.2	438.959
28	MTMC	5324.6		12	443.717
28	CTFM/CTSM/CTMTMC	4323.8		9.9	436.747
28	CTFM/CTSM/CTMTMC	4296.4		9.7	442.928
29	CTSM/CTFM/CTMOM	5578.5	671.8	13.4	416.6
29	CTSM/CTFM/CTMOM	5614.2		13.7	409.796
29	FM	6042	671.8	14.94	404.5
29	FM	6109.5		15.01	407.029
29	SM	5793	671.8	14.27	405.9
29	SM	5784.6		14.17	408.229
29	MOM	5776.5	671.8	14.12	409.5
29	MOM	5777.3		14.23	405.994
30	RFM	4135.5	402.3	13.6395	303.2
30	RFM	3832.5	389.2	10.0935	379.7
30	RFM	4069.5	391.4	11.6205	350.2
30	FM	5220	402.7	17.19	303.6
30	FM	5026.5	388.1	13.34	376.7
30	FM	5098.5	396.5	14.25	357.9
30	CTFM/CTRFM	4611	414.5	14.9756	307.9
30	CTFM/CTRFM	4012.5	388.7	10.7286	374
30	CTFM/CTRFM	4128	389.6	12.1662	339.3
31	CTSM	3474	425.2	11.729	296.2
31	CTSM	3387.4		11.487	294.89
31	SM	3943.5	458.5	12.75	309.3
31	SM	4906.5	501.4	14.234	344.7
32	MOM	4191.2	299.1	14.4	301.1
32	MOM	4821.1		15.8	305.133
32	MOM	4285.1		14.1	303.908
32	MOM	4024.6		13.6	295.926
32	FM	3487.7	299.1	13.2	288.8
32	FM	4321.1		14.4	300.076
32	FM	3914.9		13.4	292.157
32	FM	3577.2		13.3	268.962
32	CTFM/CTMOM	3322.8	299.1	11.5	293.8
32	CTFM/CTMOM	3811.4		12.3	309.87
32	CTFM/CTMOM	3003.5		10.6	283.349
32	CTFM/CTMOM	3376.3		11.7	288.573
33	MTMC	3513		13.31	263.937
33	MTMC	3601.1		13.32	270.353
33	SM	3290		13.22	248.865
33	SM	3281.4		13.21	248.403
33	CTSM/CTMTMC	3164		12.95	244.324
33	CTSM/CTMTMC	3133.2		12.87	243.45
34	CTFM	2650.8	429.1	7.31	362.7
34	CTFM	2543.2		7.22	352.244
34	FM	3480.2	427.7	10.55	329.9
34	FM	3503.3		10.64	329.258
35	FM	3789.5	296.23	17.4	217.64
35	FM	4312.7	296.23	19.5	221.58
35	RFM	3655.4	296.23	16.8	218.05
35	RFM	3630.2		16.7	217.377
35	CTFM/CTRFM	2623.5	296.23	16.5	158.52
35	CTFM/CTRFM	2643.1		16.6	159.223
36	CTFM1/CTSM1	2030.8		8.6	236.11
36	CTFM1/CTSM1	1421.82		7.89	180.29
36	CTFM1/CTSM1	1816.48		9.83	184.77
36	CTFM1/CTSM1	1995.18		13.45	148.37
36	SM1	1745.56		10.82	161.27
36	SM1	1370.45		7.56	181.26
36	SM1	1787.05		11.38	156.97
36	SM1	2039.94		13.11	155.57
36	FM1	1415.53		8.2	172.57
36	FM1	1160.31		6.63	174.97
36	FM1	1078.63		5.55	194.25
36	FM1	1887.1		10.09	186.98
36	CTFM2/CTSM2	1546.09		8.27	186.92
36	CTFM2/CTSM2	886.19		4.5	196.83
36	CTFM2/CTSM2	1512.31		7.87	192.16
36	CTFM2/CTSM2	1709.42		9.75	175.24
36	SM2	2102.11		11.53	182.24
36	SM2	2028.37		11.96	169.61
36	SM2	1963.15		11.98	163.93
36	SM2	2509.04		16.64	150.8
36	FM2	1240.78		6.89	179.97
36	FM2	869.49		4.49	193.56
36	FM2	1327.48		6.22	213.27
36	FM2	1595.97		9.27	172.25
37	CTSM/CTRFM/CTMTMC	3280	228.1	14.5	225.5
37	CTSM/CTRFM/CTMTMC	5527		14.5	381.2
37	CTSM/CTRFM/CTMTMC	1694		4.9	343.9
37	RFM	3888	258	15.4	252.9
37	RFM	6446		16.4	393.6
37	RFM	3342		8.2	405.9
37	MTMC	4480	232.8	21.2	211.3
37	MTMC	6547		15.7	417.7
37	MTMC	3329		7.9	419.3
37	SM	3138	230.6	13.4	233.4
37	SM	6096		14.5	421.5
37	SM	2765		7.4	372.4
38	FM	2980		9	329.3
38	FM	259		1.9	134.5
38	FM	4034		13.2	305.1
38	FM	1564		9.5	164.1
38	RFM	3656		12.3	297.2
38	RFM	909		5.5	164.3
38	CTFM/CTRFM	3780		12.3	306.7
38	CTFM/CTRFM	1405		9.1	154.1
39	CTFM	5400		16.6	326.4
39	CTFM	5600		15.7	358.5
39	FM	5900		17	348
39	FM	6600		18.3	360.3
40	RFM	5164.95	353.2	15.48	333.62
40	RFM	3539.67	291.65	11.18	316.49
40	MTMC	5672.48	353.2	16.96	334.27
40	MTMC	3675.14	281.6	11.97	306.92
40	MTMC	5268.45	353.2	16.17	325.79
40	MTMC	3570.1	282.97	11.67	305.84
40	MOM	5086.73	353.2	15.35	331.38
40	MOM	3223.96	280.26	10.36	311.19
40	MTMC	5422.38	353.2	16.09	337
40	MTMC	3350.57	289.45	11.2	299.16
40	MOM	5167.8	353.2	15.65	330.21
40	MOM	3126.95	279.23	10.12	308.99
40	CTRFM/CTMOM/CTMTMC	4033	353.2	12.52	322.23
40	CTRFM/CTMOM/CTMTMC	2617.37	281.98	9.34	280.26
41	CTSM/CTRFM/CTMTMC	3294	229	13.9	236.5
41	CTSM/CTRFM/CTMTMC	3280	228.1	14.5	225.5
41	RFM	3888	258	15.4	252.9
41	RFM	3899.1		15.5	251.555
41	MTMC	4480	232.8	21.2	211.3
41	MTMC	4562.3		21.9	208.324
41	SM	3138	230.6	13.4	233.4
41	SM	3128.4		13.1	238.809
42	CTRFM	1802.3	271.68	9.44	190.91
42	CTRFM	1787.6		9.13	195.794
42	RFM	2013.65	271.68	11.65	172.82
42	RFM	2113.2		12.16	173.783
44	CTRFM/CTMTMC	3645		11.7785	309.462
44	CTRFM/CTMTMC	3347		10.3289	324.042
44	CTRFM/CTMTMC	3529		10.0872	349.849
44	RFM	4476.42		13.8926	322.216
44	RFM	4013.85		12.6242	317.949
44	RFM	4128.03		12.0201	343.427
44	MTMC	5245.12		16.0067	327.683
44	MTMC	4560.66		13.7718	331.159
44	MTMC	4832.98		13.8322	349.401
44	MTMC	4525.06		13.953	324.307
44	MTMC	3881.74		11.7785	329.561
44	MTMC	4064.39		11.7785	345.069
45	CTRFM/CTSM/CTMTMC	5495		13.1	419.466
45	CTRFM/CTSM/CTMTMC	2024		5.2	389.231
45	CTRFM/CTSM/CTMTMC	5527		14.5	381.172
45	CTRFM/CTSM/CTMTMC	1694		4.9	345.714
45	RFM	6446		16.4	393.049
45	RFM	3342		8.2	407.561
45	MTMC	6547		15.7	417.006
45	MTMC	3329		7.9	421.392
45	SM	6096		14.5	420.414
45	SM	2765		7.4	373.649
46	RFM	4345.47		13.19	330.23
46	FM	3740.55		10.88	343.66
46	RFM	5093.63		16.03	318.77
46	FM	3750.3		10.99	341.75
46	CTFM/CTRFM	3635.04		10.27	354.5
47	FM	4465.5
47	FM	6706.5
47	FM	5032.5
47	FM	4468.5
47	FM	5283
47	FM	5223
47	CTFM	4173
47	CTFM	6087
47	CTFM	4714
49	FM	2367.9		10.25	217.79
49	FM	2534.55		10	165.19
49	FM	2601.3		10.36	264.76
49	FM	2251.2		8.24	241.19
49	RFM	2001		6.41	129.48
49	RFM	2117.7		8.09	184.04
49	CTFM/CTRFM	1600.8		5.83	190.41
49	CTFM/CTRFM	1610		5.9	272.881
50	CTFM1/CTRFM1	2980		9	331.111
50	CTFM1/CTRFM1	2872		8.9	322.697
50	CTFM1/CTRFM1	2833		9.2	307.935
50	FM1	4034		13.2	305.606
50	FM1	3754		12.4	302.742
50	FM1	3728		12.3	303.089
50	FM1	3656		12.3	297.236
50	FM1	3430		12	285.833
50	FM1	3385		11.5	294.348
50	RFM1	3780		12.3	307.317
50	RFM1	3572		11.8	302.712
50	RFM1	3595		12	299.583
50	CTFM2/CTRFM2	259		1.9	136.316
50	CTFM2/CTRFM2	255		1.7	150
50	CTFM2/CTRFM2	255		1.5	170
50	FM2	1564		9.5	164.632
50	FM2	1426		8.3	171.807
50	FM2	1203		7.1	169.437
50	FM2	909		5.5	165.273
50	FM2	804		4.7	171.064
50	FM2	709		4.7	150.851
50	RFM2	1405		9.1	154.396
50	RFM3	1254		7.2	174.167
50	RFM4	1105		5.8	190.517
51	CTFM	2954
51	CTFM	2893.2
51	FM	2891
51	FM	2725
51	FM	2551
52	MOM	4918.4	546.97	12.59	390.659
52	MOM	4444.67	457.19	11.81	376.348
52	MOM	4718.4	505.01	12.52	376.869
52	MOM	4737.61	462.04	12.44	380.837
52	FM	3988.1	427.73	11.87	335.981
52	FM	3919.39	405.92	11.02	355.662
52	CTFM/CTMOM	3616.8	421.04	11.5	314.504
52	CTFM/CTMOM	3254.71	401.41	9.51	342.241
53	CTFM/CTRFM	2283		7.05413	323.64
53	CTFM/CTRFM	2198.7		7.01	313.652
53	FM	2455.6		7.76	316.44
53	FM	2847		11.78	241.74
53	RFM	2404.5		8.62	278.79
53	RFM	2413.5		8.71	277.095
54	CTSM	1548		6.75	231.2
54	CTSM	3001.5		8.25	367
54	SM	1735.5		8.4	206.7
54	SM	2862		8.7	326.5
54	SM	1770		8.55	208.5
54	SM	2827.5		8.4	333.9
55	CTFM	3736	470.4	12.44	300.3
55	CTFM	3693.5		12.24	301.757
55	FM	4319	470.4	14.61	295.7
55	FM	4392.1		14.82	296.363
56	RFM1	1230		7.88	312.4
56	RFM1	916.5		7.6	240.6
56	RFM1	946.5		6.7	282.6
56	RFM1	790.5		6.33	249.8
56	CTRFM1	679.5		5.06	134.3
56	CTRFM1	573.5		5.12	112
56	RFM2	2076		9.58	433.4
56	RFM2	1969.5		9.16	430.2
56	RFM2	1809		8.49	426
56	RFM2	1752		8.31	421.6
56	CTRFM2	1116		5.48	203.7
56	CTRFM2	1056		5.12	206.4
57	CTFM	3760		15.6667	240
57	CTFM	2510		10.2449	245
57	CTFM	6330		17.2011	368
57	FM	4070		17.8509	228
57	FM	3010		11.7121	257
57	FM	5470		15.7637	347
58	CTSM	818		3.41	239.883
58	CTSM	2061		5.58	369.355
58	SM	1240		5.65	219.469
58	SM	2601		7.32	355.328
59	CTSM	3870		9.9	390.909
59	CTSM	3859.3		9.7	397.866
59	SM	4150		10.8	384.259
59	SM	4215.1		11.02	382.495
60	CTFM	2424.3		7.20018	336.7
60	CTFM	833.9		3.98233	209.4
60	FM	3138.5		8.83836	355.1
60	FM	886.1		4.42166	200.4
60	FM	3305.3		9.15596	361
60	FM	1202.8		5.93097	202.8
60	FM	3123.1		9.13187	342
60	FM	1201.5		5.91872	203
61	CTMOM	4100		15.1	271.523
61	CTMOM	4800		18.1	265.193
61	MOM	4300		15.6	275.641
61	MOM	5100		18.6	274.194
61	MOM	4700		18.2	258.242
61	MOM	5200		20.1	258.706
62	CTSM	2630	208.67
62	CTSM	2570	264.33
62	CTSM	4800	226
62	SM	2910	235.33
62	SM	3010	275
62	SM	4510	246.33

## Sheet: Data(tillage practices)
Reference	Tillage practices	yield (kg ha-1)	Soil water at planting (mm)	WUE (kg ha-1 mm-1)	ET (mm)
1	RT1	2547.63	349.05	9.08	280.63
	RT1	2570.85	350.73	9.21	279.17
	CTRT1	2343.42	329.5	8.54	274.39
	RT2	2314.09	325.05	10.36	223.32
	RT2	2233.19	320.64	10.02	222.78
	CTRT2	2027.72	305.21	9.36	216.57
	RT3	2823.35	306.2	9.52	296.65
	RT3	2958.14	320.93	9.77	302.83
	CTRT3	2641.58	292.79	9.05	291.97
2	NT	5291.67	320.16	17.96	294.67
	NT	5300.14		17.99	294.616
	ST	5245.37	316.45	17.14	306.12
	ST	5255.62		17.18	305.915
	CTNT/CTST	4800.93	312.64	15.54	309
	CTNT/CTST	4783.65		15.27	313.271
3	NT	2519.7	320.94	10.6	236.9
	NT	2539.3		10.7	237.318
	ST	3322	311.91	13.6	243.6
	ST	3329.5		13.4	248.47
	CTNT/CTST	3475.9	311.92	14.1	246.4
	CTNT/CTST	3445.4		14	246.1
4	CTNT	1596		4.65	343.226
	CTNT	1612.5		4.35	370.69
	CTNT	1704		4.2	405.714
	CTNT	2184		5.4	404.444
	CTNT	2583		6.6	391.364
	CTNT	2814		7.95	353.962
	NT	1848.9		5.25	352.171
	NT	1711.4		4.35	393.425
	NT	1803		4.8	375.625
	NT	2046.8		5.4	379.037
	NT	2462.4		5.7	432
	NT	2467.65		6	411.275
	CTNT	2254.5		5.4	417.5
	CTNT	2314.5		5.7	406.053
	CTNT	2332.5		7.05	330.851
	CTNT	2631		8.25	318.909
	CTNT	2668.5		9	296.5
	CTNT	2833.5		8.7	325.69
	NT	1782		5.7	312.632
	NT	2004		6.3	318.095
	NT	2473.5		9.45	261.746
	NT	2485.5		9.15	271.639
	NT	2511		8.55	293.684
	NT	2580		9.3	277.419
	CTNT	2764.5		5.85	472.564
	CTNT	2944.5		6	490.75
	CTNT	3159		6.6	478.636
	CTNT	3342		6.6	506.364
	CTNT	3780		7.5	504
	CTNT	3828		7.65	500.392
	NT	1806		3.45	523.478
	NT	2023.5		4.5	449.667
	NT	1602		3.45	464.348
	NT	1975.5		4.8	411.562
	NT	3027		6	504.5
	NT	3010.5		6.15	489.512
5	RT1	2547.6		9	284.6
	RT1	2570.9		9.1	282.1
	CTRT1	2343.4		8.5	276
	RT2	2314.1		8.4	276.9
	RT2	2233.2		8.3	269.5
	CTRT2	2027.7		7.7	263.2
	RT3	2823.4		9.3	305
	RT3	2958.1		9.4	314.4
	CTRT3	2641.6		9.1	290.5
6	ST	2990.15	309.65	14.62	204.57
	ST	2999.23		14.7	204.029
	NT	2730.17	286.02	12.1	224.59
	NT	2739.14		12.19	224.704
	RT	3140.18	303.89	16.05	195.66
	RT	3176.42		16.83	188.736
	RT	2880.14	301.76	12.72	226.37
	RT	2891.23		12.93	223.606
	CTNT/CTST/CTRT	2210.12	284.64	10.61	208.3
	CTNT/CTST/CTRT	2219.86		10.7	207.464
7	ST	2535	392.69	8.6	287.65
	ST	2446.5	418.25	7.2	324
	NT	2134.5	431.3	6.3	324.76
	NT	2153.1		6.5	331.246
	CTNT/CTST	2037	395.26	6.8	285.85
	CTNT/CTST	2012.3		6.7	300.343
9	ST1	4593		17.3846	264.2
	ST1	4245		10.1409	418.6
	ST1	5479.5		16.4648	332.8
	ST1	4857		17.6554	275.1
	ST1	4560		10.6917	426.5
	NTST1	4218		16.4766	256
	NTST1	3921		10.1475	386.4
	NTST1	5169		16.3887	315.4
	NTST1	4018.5		15.6728	256.4
	NTST1	4347		9.9679	436.1
	ST2	5245.5		13.0518	401.9
	ST2	5445		15.2864	356.2
	ST2	5844		15.8589	368.5
	ST2	5295		14.9239	354.8
	ST2	5178		12.6077	410.7
	NTST2	4801.5		12.6123	380.7
	NTST2	5172		12.3614	418.4
	NTST2	5214		15.135	344.5
	NTST2	5035.5		16.6408	302.6
	NTST2	4888.5		13.3748	365.5
10	ST1	3973.01		13.6	292.133
	ST1	4047.98		14.5	279.171
	ST1	3958.02		12.8	309.22
	NT1	4107.95		13.8	297.678
	NT1	4212.89		14	300.921
	NT1	4332.83		14.9	290.794
	ST1	4437.78		13.8	321.578
	ST1	4662.67		15.2	306.755
	ST1	4662.67		15	310.845
	CTNT1/CTST1	3718.14		12	309.845
	CTNT1/CTST1	3808.1		12.5	304.648
	CTNT1/CTST1	4047.98		13.1	309.006
	ST2	3898.05		10	389.805
	ST2	4152.92		10.5	395.516
	ST2	4077.96		10.2	399.8
	NT2	4437.78		10.4	426.71
	NT2	4512.74		10.8	417.846
	NT2	4572.71		11	415.701
	ST2	4677.66		11.2	417.648
	ST2	4752.62		11.6	409.709
	ST2	4797.6		11.9	403.16
	CTNT2/CTST2	3853.07		9.9	389.199
	CTNT2/CTST2	3928.04		10.1	388.915
	CTNT2/CTST2	3973.01		10.4	382.02
11	NT	4875	324.9	17.34	281.2
	NT	4880.1		17.65	276.493
	ST	4805.5	312.8	16.82	285.7
	ST	4797.9		16.8	285.589
	CTNT/CTST	4138.95	296.8	15.82	261.6
	CTNT/CTST	4100.86		15.79	259.712
12	ST	3474	425.2	11.729	296.2
	ST	3460.3		11.692	295.954
	NT	3943.5	458.5	12.75	309.3
	NT	3963.2		12.69	312.309
	CTNT/CTST	4906.5	501.4	14.234	344.7
	CTNT/CTST	4929.1		14.283	345.103
13	NT	4642		14.9	316.9
	NT	4543		14.5	306.9
	ST	4248		13.8	318.1
	ST	4188		13.4	302.1
	CTNT/CTST	3900		12.9	310.5
	CTNT/CTST	3812		12.1	304.9
14	RT	2561.7	333.4
	RT	2587.4	337.4
	CTRT	2337.6	302.5
15	CTNT	2030.8		8.6	236.11
	CTNT	1421.82		7.89	180.29
	CTNT	1816.48		9.83	184.77
	CTNT	1995.18		13.45	148.37
	NT	1546.09		8.27	186.92
	NT	886.19		4.5	196.83
	NT	1512.31		7.87	192.16
	NT	1709.42		9.75	175.24
	CTNT	1745.56		10.82	161.27
	CTNT	1370.45		7.56	181.26
	CTNT	1787.05		11.38	156.97
	CTNT	2039.94		13.11	155.57
	NT	2102.11		11.53	182.24
	NT	2028.37		11.96	169.61
	NT	1963.15		11.98	163.93
	NT	2509.04		16.64	150.8
	CTNT	1415.53		8.2	172.57
	CTNT	1160.31		6.63	174.97
	CTNT	1078.63		5.55	194.25
	CTNT	1887.1		10.09	186.98
	NT	1240.78		6.89	179.97
	NT	869.49		4.49	193.56
	NT	1327.48		6.22	213.27
	NT	1595.97		9.27	172.25
16	RT	2823.35
	RT	2958.14
	CTRT	2641.58
17	NT	5561	450.6	12.5	458.1
	NT	4783	371.8	16.3	293
	ST	6909	447.1	18.5	450.4
	ST	5589	307.5	23	242.5
	NT	3356	439.3	9.1	373.9
	NT	3650	416.4	11.5	320
	ST	4175	453	12.5	408.1
	ST	4600	330.7	16.5	279.9
	CTNT/CTST	4729	428.6	11.4	425.8
	CTNT/CTST	4917	370.9	15.5	318.9
18	CTNT	1534.5
	CTNT	1650
	CTNT	2332.5
	CTNT	2644.5
	CTNT	3301.5
	CTNT	3861
	NT	1513.5
	NT	1564.5
	NT	2245.5
	NT	2530.5
	NT	2559
	NT	3502.5
	CTNT	1596
	CTNT	1612.5
	CTNT	1704
	CTNT	2184
	CTNT	2583
	CTNT	2814
	NT	1848.9
	NT	1711.4
	NT	1803
	NT	2046.8
	NT	2462.4
	NT	2467.7
	CTNT	2254.5
	CTNT	2314.5
	CTNT	2332.5
	CTNT	2631
	CTNT	2668.5
	CTNT	2833.5
	NT	1782
	NT	2004
	NT	2473.5
	NT	2485.5
	NT	2511
	NT	2580
	CTNT	2764.5
	CTNT	2944.5
	CTNT	3159
	CTNT	3342
	CTNT	3780
	CTNT	3828
	NT	1806
	NT	2023.5
	NT	1602
	NT	1975.5
	NT	3027
	NT	3010.5
	CTNT	664.5
	CTNT	700.5
	CTNT	967.5
	CTNT	1222.5
	CTNT	2808
	CTNT	3283.5
	NT	510
	NT	570
	NT	876
	NT	1126.5
	NT	2349
	NT	2760
19	NT	4621		14.9	313.8
	NT	4564		14.5	309.9
	ST	4278		13.8	316
	ST	4158		13.4	304.2
	CTNT/CTST	3891		12.7	311.7
	CTNT/CTST	3820		12.3	303.7
20	CTNT/CTST	3508	425.2	11.733	298.2
	CTNT/CTST	3440		11.724	294.2
	NT	3948.5	458.5	12.78	312.3
	NT	3938.5		12.72	306.3
	ST	4926.9	501.4	14.32	345.5
	ST	4886		14.14	343.8
21	NT	5996	453.3	13.5	443.1
	NT	3476.8	361.6	12.3	281.9
	ST1	6373.1	445.1	15.3	416
	ST1	3693	341.2	13.5	273.8
	ST2	6016.8	441.9	14.1	427
	ST2	3520.8	321.5	13.5	261
	NT	4907.9	413.3	11.7	420.8
	NT	2633	408.2	9.1	288.8
	ST1	5304.9	415.1	12.2	434.1
	ST	2918	351.9	11.6	251.4
	ST2	5099.4	421.9	11.9	428.4
	ST	2795.3	363.2	10.3	272
	CTNT	5268.8	403.3	11.9	441.6
	CTNT	3132.8	346.4	11	284.6
	CTST1	5492.5	405.1	12.8	429.3
	CTST1	3439.8	392.6	11.7	293.7
	CTST2	5352.7	401.9	12.8	417.6
	CTST2	3304.5	341.1	11.1	297.4
22	RT1	2547.6	349.05	9.08	287.303
	RT1	2570.9	350.73	9.21	280.273
	CTRT1	2343.4	309.5	8.54	274.273
	RT2	2314.1	335.05	10.36	286.942
	RT2	2233.2	330.64	10.02	278.142
	CTRT2	2027.7	305.21	9.36	272.142
	RT3	2823.4	316.2	9.52	274.993
	RT3	2958.1	330.93	9.77	275.018
	CTRT3	2641.6	292.79	9.05	273.111
					234.369
					223.369
					212.369
					235.874
					220.874
					211.874
					223.635
					215.635
					210.615
					299.576
					297.576
					292.53
					312.774
					300.218
					295.293
					299.89
					285.503
					290.31
23	CTNT/CTST	1548		6.75	231.2
	CTNT/CTST	3001.5		8.25	367
	NT	1735.5		8.4	206.7
	NT	2862		8.7	326.5
	ST	1770		8.55	208.5
	ST	2827.5		8.4	333.9
24	CTNT1/CTST1	4100		15.1	271.523
	CTNT1/CTST1	4800		18.1	265.193
	CTNT1/CTST1	2600		6.3	412.698
	CTNT1/CTST1	3000		10.8	277.778
	CTNT1/CTST1	2300		8.1	283.951
	ST1	4300		15.6	275.641
	ST1	5100		18.6	274.194
	ST1	2900		8.3	349.398
	ST1	3300		12.2	270.492
	ST1	2300		8.6	267.442
	NT1	4700		18.2	258.242
	NT1	5200		20.1	258.706
	NT1	2800		8.3	337.349
	NT1	3600		12.3	292.683
	NT1	2700		9.4	287.234
	CTNT2/CTST2	3500		8.6	406.977
	CTNT2/CTST2	3800		8	475
	CTNT2/CTST2	2300		10.2	225.49
	CTNT2/CTST2	2200		8.4	261.905
	CTNT2/CTST2	2300		7.9	291.139
	ST2	3800		8.5	447.059
	ST2	4000		8.6	465.116
	ST2	2800		12.2	229.508
	ST2	2600		8.4	309.524
	ST2	2700		8.2	329.268
	NT2	4000		8.8	454.545
	NT2	4000		8.4	476.19
	NT2	2700		12.2	221.311
	NT2	2700		8.5	317.647
	NT2	2600		8.2	317.073
25	NT1	3270	145.2	15.1	216.4
	NT1	2480	76.1	12.6	197.2
	NT1	3080	223.6	9.7	317.6
	CTNT1	3790	128.7	17.2	220.1
	CTNT1	1460	77.5	11.8	123.3
	CTNT1	2910	205.8	9.5	306.4
	NT2	3680	99.5	14	263.6
	NT2	3510	256.3	10.5	351.3
	NT2	4010	83.2	9.1	417.9
	NT2	2710	159.9	11.1	243.7
	CTNT2	3520	70.2	10.9	276.8
	CTNT2	3640	241.7	9.7	313.5
	CTNT2	4120	58.6	10.1	407.4
	CTNT2	1910	132.2	10.3	185.6
26	NT1	4218	485	12.9785	325
	NT1	4607	488	11.3753	405
	NT1	5007	427	12.0072	417
	ST1	4593	477	13.8343	332
	ST1	4846	478	11.8775	408
	ST1	5128	409	12.1517	422
	CTNT1/CTST1	3857	426	12.0531	320
	CTNT1/CTST1	4021	455	11.1077	362
	CTNT1/CTST1	4469	370	11.0619	404
	NT2	4355	526	13.0389	334
	NT2	5225	515	10.6199	492
	NT2	4662	499	12.9141	361
	ST2	4547	507	13.9052	327
	ST2	5480	492	11.299	485
	ST2	4758	485	13.9531	341
	CTNT2CTST2	3541	493	11.8033	300
	CTNT2CTST2	4741	489	10.0445	472
	CTNT2CTST2	4118	437	11.6989	352

## Sheet: References
No.	Author name	Title	Journal	Year	Vol(No), PP.
Mulching practices
1	Liu Ting, Jia Zhikuan, Zhang Rui, Zheng Jiacheng, Ren Shichun, Yang Baoping, Nie Junfeng, Liu Yanhong, Wang Haixia	Effect of straw mulching on soil moisture and water use efficiency of winter wheat in dryland	Journal of Northwest A&F University (Nat. Sci. Ed.)	2010	38(7), 68-76
2	Zhang Pingliang, Guo Tianwen, Hou Huizhi, Lv Junfeng	Effects of different cultivation and balanced fertilization on spring wheat yield and water use efficiency in semiarid areas	Agricultural Research in the Arid Areas	2012	30(1), 132-137
3	Zhang Shulan, Lars Lovdahl, Tong Yan'an	Effects of different field management practices on winter wheat yield and water utilization efficiency in Weibei Loess Plateau	Transactions of the CSAE	2005	21(4), 20-24
4	Li Ru, Cui Rongmei, Jia Zhikuan, Han Qingfang, Lu Wentao, Hou Xianqing	Effects of different furrow-ridge mulching ways on soil moisture and water use efficiency of winter wheat	Scientia Agricultura Sinica	2011	44(16), 3312-3322
5	Wang Cairong, Tian Xiaohong, Li Shengxiu	Effects of plastic sheet-mulching on ridge for rainwater-harvesting cultivation on WUE and yield of winter wheat	Scientia Agricultura Sinica	2004	37(2), 208-214
6	Wu Jinzhi, Huang Ming, Li Youjun, Chen Mingcan, Yao Yuqing, Guo Dayong, Huang Haixia	Effects of different tillage systems on the photosynthesis functions, grain yield and WUE in winter wheat	Agricultural Research in the Arid Areas	2008	26(5), 17-21
7	Dang Tinghui, Guo Dong, Qi Longhai	Effects of wheat yield and water use under dual-mulching mode of plastic film and straw in the dryland farming	Transactions of the CSAE	2008	24(10), 20-24
8	Xue Cheng, Wang Zhaohui, Li Fucui, Zhao Hubing, Zhou Ling, Li Xiaohan	Effects of different fertilization and mulching cultivation methods on yield and soil water use of winter wheat on Weibei dryland	Scientia Agricultura Sinica	2011	44(21), 4395-4405
9	Xie Yinghe, Li Tingliang, Hong Jianping, Liu Liping, Pang Jiao, Feng Qian, Deng Shuyuan, Shan Jie	Effects of nitrogen application and ridge film furrow planting on water use of winter wheat in dry land of South Shanxi	Chinese Journal of Applied Ecology	2011	22(8), 2038-2044
10	Zhang Jianjun, Fan Tinglu, Wang Yong, Tang Xiaoming, Dang Yi	Winter wheat yield and soil nutriments affected by organic fertil izer in Loess Plateau east of Gansu	Acta Bot. Boreal.-Occident. Sin.	2009	29(8), 1656-1662
11	Bai Liting, Hai Jiangbo, Han Qingfang, Jia Zhikuan	Effects of mulching with different kinds of plastic film on growth and water use efficiency of winter wheat in Weibei Highland	Agricul tural Research in the Arid Areas	2010	28(4), 135-139
12	Liu Yanhong, Jia Zhikuan, Zhang Rui, Liu Ting, Ma Xiaoli	Effects of dual-mulching with plastic film and other mulching materials on soil water and WUE in semiarid region	Agricul tural Research in the Arid Areas	2010	28(4), 152-157
13	Li Qing, Gao Zhiqiang, Sun Min, Zhao Weifeng, Deng Yan, Deng Lianfeng	Effect of mulching and fertilizer application in summer fallow period on yield and soil water use of winter wheat in dryland	Journl of Triticeae Crops	2011	31(3), 519-523
14	Kang Xiuli, Wang Juanling, Ma Aiping, Jing Hua, Wang Yuzhi, Xu Yujuan	Influence of rainwater harvesting pattern of winter wheat on soil water dynamic and water use efficiency	Journal of Soil and Water Conservation	2010	24(4), 167-170
16	Ma Xiaoli, Jia Zhikuan, Xiao Enshi, Wang Wenyue, Liu Ting, Liu Yanhong, Cui Rongmei	Effects of wheat-residue application on soil water and water use efficiency in the Weibei Loess Plateau	Agricul tural Research in the Arid Areas	2010	28(5), 59-64
17	Cui Huanhu, Wang Juanling, Jing Hua, Wang Yuzhi, Ma Aiping, Zhang Hongfang	Influence of planting pattern with rainwater harvesting and row spacing on yield and water use efficiency of wheat	Chinese Journal of Eco-Agriculture	2009	17(5), 914-918
18	Yao Yuqing, Lu Junjie, Zhang Jie, Li Junhong, Ding Zhiqiang, Wu Jianfeng, Yang Nina, Cai Dianxiong, Wu Huijun, Yu Xinfeng	Effets on winter wheat yield and water using efficiency on dryland under long-term subsoiling and mulch tillage	Journal of Henan Agricultural Sciences	2012	41(4), 20-24
19	Wen Feifei, Sun min, Deng Lianfeng, Zhao Weifeng, Gao Zhiqiang	Effect of deep-plow and mulching during fallow period on soil water and wheat water use efficiency in dryland	Chinese Journal of Eco-Agriculture	2013	21(11), 1358-1364
20	Yang Xiaomin, Hao Mingde, Li Long, Dong Xiaobing	Effects of mulching modes on nutrient uptake and water use of winter wheat in dryland of Loess Region	Journal of Triticeae Crops	2013	33(5), 1001-1005
21	Li Fucui, Zhao Hubing, Wang Zhaohui, Li Xiaohan, Liu Hui, Li Keyi, Zhou Ling	Effects of straw mulching and planting green manure on water use and nutrients uptake of winter wheat on dryland	Agricul tural Research in the Arid Areas	2012	30(1), 119-125
22	Chen Yuhua, Zhang Suiqi, Tian Haiyan, Chen Wei	Effects of plastic mulch and manure on soil temperature and water consumption of winter wheat	Bulletin of Soil and Water Conservation	2010	30(3), 59-63
23	Wang Hongli, Song Shangyou, Zhang Xucheng, Gao Shiming, Yu Xianfeng, Ma Yifan	Effects of using plastic film as mulch combined with bunch planting on soil temperature，moisture and yield of spring wheat in a semi-arid area in drylands of Gansu, China	Acta Ecologica Sinica	2013	33(18), 5580-5588
24	Liao Yuncheng, Wen Xiaoxia, Han Siming, Jia Zhikuan	Effect of mulching of water conservation for dryland winter wheat in the Loess Tableland	Scientia Agricultura Sinica	2003	36 (5),548-552
25	Li Fu, Liu Guangcai, Li Chengde, Zhu Yongyong, Zhou Delu, Chen Qixian, Shan Xiuzhang	Effects of whole film mulching with soil covering and bunch plantng on soil water in field of dry-land wheat	Agricul tural Research in the Arid Areas	2013	31(4),73-78
26	Fang Riyao, Zhao Huiqing, Fangjuan	Water-saving benefits of different mulching cultivation mode for winter wheat in Weibei High land	Transactions of the CSAE	2006	22(2), 46-49
27	Lu Xianghui, Sui Yanyan, Gao Peng, Wang Fei, Mu Xingmin	Effect of different tillage practices on yield and water utilization of winter wheat in south mountainous area of Ningxia	Agricultural Research in the Arid Areas	2007	25(5), 35-39
28	Fan Yingdan, Chai Shouxi, Cheng Hongbo, Chen Yuzhang, Yang Changgang, Huang Caixia, Chang Lei, Pang Lei	Effects of mulching on soil moisture in a dryland winter wheat field, Northwest China	Chinese Journal of Applied Ecology	2013	24(11), 3137-3144
29	Zhang Jie, Lv Junjie, Wang Yuhong, Li Junhong, Ding Zhiqiang, Yao Yuqing	Effects of different mulching methods on winter wheat the growth on West of Henan dry-land	Agricultural Research in the Arid Areas	2008	26(2), 94-97
30	Liu Lingling, Zhang Songling	Effects of f ilm covering on yield of winter wheat under the condition of permeable irrigation in the arid region	Agricultural Research in the Arid Areas	2001	19(1), 48-53
31	Fu Zengguang, Du Shiping, Liao Yuncheng	Studies on tillage system of stubble mulching and subsoiling and furrow sowing on side of film mulch for dryland winter wheat in Weibei Plateau	Agricultural Research in the Arid Areas	2003	21(2), 13-17
32	Fan Junhua, Song Xiaoli, Hao Jianping	Studies on two effects of water-permeability plastic membrane mulching in rainfed wheat field	Journal of Liaoning Agricultural College	2005	7(4), 1-5
33	Lv Junjie, Li Junhong, Tan Zunshe, Ding Zhiqiang, Zhang Jie, Wu Jianfeng, Yang Nina, Yao Yuqing	Study on wheat and corn yields, soil carbon and water under ridge culture with straw mulch	Journal of Henan Agricultural Sciences	2012	41(2), 68-72
34	Han Siming, Wang Huquan	Relationship between soil moisture before sowing and yield of film-mulched and bunch-seeding wheat in dryland	Jour. of Northwest Sci-Tech Univ. of Agri. and For.(Nat.Sci.Ed. )	2001	29(2), 91-94
35	Zhang Shufang, Chai Shouxi, Lin Yanchun, Chang Lei, Lu Xiaohua	Effects of plastic film mulching on soil moisture in winter wheat field	Journal of Gansu Agricultural University	2011	46(2), 45-52
36	Jin Xiaojun, Huang Gaobao	Effects of different tillage methods on soil water and water use efficiency in semi-arid area of Gansu	Journal of Soil and Water Conservation	2005	19(5), 109-112
37	Chen Huilin, Tian Xiaohong, Wang Xiaofeng, Cao Yuxian, Wu Yuhong, Wang Zhaohui	Effects of different cultivation models on soil water, soil temperature and yield during the winter wheat growth in the Weibei Dry Highland	Acta Ecologica Sinica	2010	30(9), 2424-2433
38	Zhang Pingliang, Guo Tianwen, Zhang Xucheng, Lv Junfeng, Hou Huizhi	Effects of different bunch-planting cultivation on spring wheat yield and water use efficiency in the semi-arid area	Acta Agriculturae Boreali-occidentalis Sinica	2012	21(12), 39-42
40	Liu Yanhong	Effects of soil water content and soil nutrient and wheat growth under micro-catchment cultivation in Weibei	Thesis for Master Degree Northwest A&F University	2010	―
41	Wang Xiaofeng, Tian Xiaohong, Chen Zihui, Chen Huilin, Wang Zhaohui	Effects of mulching and fertilization on winter wheat field soil moisture in dry highland region of Loess Plateau	Chinese Journal of Applied Ecology	2009	20(5), 1105-1111
42	Li Tingliang, Xie Yinghe, Ren Miaomiao, Deng Shuyuan, Shan Jie, Lei Zhenyu, Hong Jianping, Wang Zhaohui	Effects of fertilization and plastic film mulched ridge-furrow cultivation on yield and water and nitrogen utilization of winter wheat on dryland	Acta Ecologica Sinica	2011	31(1), 0212-0220
44	Han Juan, Liao Yuncheng, Jia Zhikuan, Han Qingfang, Ding Ruixia	Effects of ridging with mulching on yield and water use efficiency in winter wheat in semi-humid drought-prone region in China	Acta Agronomica Sinica	2014	40(1), 101-109
45	Chen Huilin, Liu Ting, Tian Xiaohong, Zhao Aiqing, Wang Zhaohui	Effects of different cultivation modes on soil water, yield and NO3-N accumulation in Weibei Loess Plateau	Agricultural Research in the Arid Areas	2011	29(5), 19-25
46	Zhang Peng, Zhang Xiaofang, Wei Ting, Jia Zhikuan, Ren Xiaolong, Ding Ruixia	Effects of furrow planting with ridge film mulching and side planting with flat film mulching on photosynthesis and yield of winter wheat	Agricul tural Research in the Arid Areas	2012	30(6), 32-37
47	Lu Qinglin, Chai Shouxi, Zhang Lijun, Yang Farong, Zhou Jie	Water-saving effect of the full plastic film mulching with soil covered on plastic film on first- crop and second- crop wheat	Journal of Nuclear Agricultural Sciences	2013	27(12), 1903-1911
49	Zhang Shufang, Chai Shouxi, Lin Yanchun, Chang Lei, Yang Changgang	Effects of plastic film mulching patterns on soil moisture and spring wheat yields in drought years	Chinese Journal of Agrometeorology	2011	32(3), 368-374
50	Zhang Pingliang, Guo Tianwen, Lv Junfeng, Zhang Xucheng, Guo Xianshi	Effects of different methods of cultivation and fertilization on spring wheat yield and water use efficiency in semi-arid area	Bulletin of Soil and Water Conservation	2013	33(2), 177-180
51	Du Yanjun, Li Zizhen, Li Fengmin	Effects of plastic film mulch and pre-sowing soil water on growth and yield of spring wheat in semi-arid areas of Loess Plateau	Acta Bot. Boreal. -Occident . Sin.	2004	24(3), 404-411
52	Yang Haidi, Hai Jiangbo, Jia Zhikuan, Han Qingfang, Zhang Baojun, Ren Shichun	Effect of different plastic- film mulching in the whole growth period on soil moisture and water use efficiency of winter wheat	Agricultural Research in the Arid Areas	2011	29(20), 27-34
53	Huang Mingjing, Jin Fansheng, Chi Baoliang, Chen Qien	A study on characteristics of water consumption in winter wheat under plastic covering	Agricultural Research in the Arid Areas	1999	17(2), 20-23
54	Cai Dianxiong, Zhang Zhitian, Gao Xuke, Wang Xiaobin, Zhang Jingqing	Research on the conservation tillage technology in wheat fields in the semihumid region liable to drought	Agricultural Research in the Arid Areas	1995	13(4), 67-74
55	Wang Longchang, Jia Zhikuan	Effect of plastic mulch and supplementary irrigation on winter wheat in Southern Ningxia	Acta Agriculturae Boreali-occidentalis Sinica	1999	8(4), 83-86
56	Wang Junpeng, Jiang Jun, Han Qingfang, Jia Zhikuan, Zhang Jiucheng	Technique of spring wheat cultivation of farm land water micro-collection in semiarid areas of Southern Ningxia	Agricultural Research in the Arid Areas	1999	17(2), 8-13
57	Shulan Zhang, Lars Lovdahl, Harald Grip, Per-Erik Jansson, Yanan Tong	Modelling the effects of mulching and fallow cropping on water balance in the Chinese Loess Plateau	Soil & Tillage Research	2007	93, 283-298
58	Yilong Huang, Liding Chen, Bojie Fu, Zhilin Huang, Jie Gong	The wheat yields and water-use efﬁciency in the Loess Plateau: straw mulch and irrigation effects	Agricultural Water Management	2005	72, 209-222
59	Tinglu Fan, Shuying Wang, Tang Xiaoming, Junjie Luo, Bob A. Stewart, Yufeng Gao	Grain yield and water use in a long-term fertilization trial in Northwest China	Agricultural Water Management	2005	76, 36-52
60	Feng-Min Li, Jun Wang, Jin-Zhang Xu, Hui-Lian Xu	Productivity and soil response to plastic ﬁlm mulching durations for spring wheat on entisols in the semiarid Loess Plateau of China	Soil & Tillage Research	2004	78, 9-20
61	He Jin, Li Hongwen, Wang Xiaoyan, A.D. McHugh, Li Wenying, Gao Huanwen, N.J. Kuhn	The adoption of annual subsoiling as conservation tillage in dryland maize and wheat cultivation in northern China	Soil & Tillage Research	2007	94, 493-502
62	Shulan Zhang, Lars Lovdahl, Harald Grip, Yanan Tong, Xueyun Yang, Quanjiu Wang	Effects of mulching and catch cropping on soil temperature, soil moisture and wheat yield on the Loess Plateau of China	Soil & Tillage Research	2009	102, 78-86
15	Liu Ting, Jia Zhikuan, Zhang Rui, Zheng Jiacheng, Ren Shichun, Yang Baoping, Nie Junfeng, Liu Yanhong, Wang Haixia	Effect of straw mulching on soil moisture and water use efficiency of winter wheat in dryland	Journal of Northwest A&F University (Nat. Sci. Ed.)	2010	38(7), 68-76
39	Chen Yuhua, Zhang Suiqi, Tian Haiyan, Chen Wei	Effects of plastic mulch and manure on soil temperature and water consumption of winter wheat	Bulletin of Soil and Water Conservation	2010	30(3), 59-63
Tillage practices
1	Hou Xianqing, Li Rong, Han Qingfang, Wang Wei, Jia Zhikuan	Effects of different tillage patterns during summer fallow on soil water conservation and crop water use efficiency	Transactions of the CSAE	2012	28(3), 94-100
3	Hou Xianqing, Han Qingfang, Jia Zhikuan, Li Yongping, Yang Baoping	Effects of different tillage practices in summer fallow period on soil water and crop water use efficiency in semi-arid areas	Agricul tural Research in the Arid Areas	2009	27(5), 52-58
4	Zhang Jianjun, Wang Yong, Tang Xiaoming, Fan Tinglu, Li Shangzhong, Dang Yi, Wang Lei	The effects of different tillage methods and fertilizer treatments on yield of winter wheat and soil fertility in the loess plateau of east Gansu	Agricultural Research in the Arid Areas	2010	28(1), 247-254
5	Hou Xianqing, Wang Wei, Han Qingfang, Jia Zhikuan, Yan Bo, Li Yongping, Su Qin	Effects of rotational tillage during summer fallow on wheat field soil water regime and grain yield	Chinese Journal of Applied Ecology	2011	22(10), 2524-2532
6	Wang Wei, Han Qingfang, Lv Lixia, Hou Xianqing, Zhang Peng, Jia Zhikuan, Ding Ruixia, Nie Junfeng	Effects of different tillage patterns on photosynthetic characteristics and yield of dryland wheat	Agricultural Research in the Arid Areas	2013	31(1), 20-26
7	Ma Aiping, Wang Juanling, Jing Hua, Wang Yuzhi, LU Lahu, Cui Huanhu	Effect of the soil tillage practices of summer fallow period of light loamy soil on wheat yield and water use efficiency	Journal of Henan Institute of Science and Technology	2009	37(2), 1-4
10	Yao Yuqing, Lv Junjie, Wang Yuhong, Huang Jiangtao, Li Yunde, Wang Xiangyang	Effect of conservation tillage on yield and benefit of winter	Agricultural Research in the Arid Areas	2002	20(4), 42-44
11	Su Ziyou, Yang Zhengli, Wang Delian, Cai Dianxiong, Yao Yuqing, Lv Junjie, Zhang Jie	Effect of conservation tillage on water conserving on loess slope-land in west Henan Province	Agricultural Research in the Arid Areas	2004	22(3), 6-8
13	Wang Yuhong, Yao Yuqing, Lv Junjie, Yang Bo, Tan Zunshe, Wang Haiyang	Study of water dynamics and ecological benef it with different tillage practice in winter wheat sloping land in West of He'nan	Acta Agriculturae Boreali-occidentalis Sinica	2001	10(4), 55-57
14	Hou Xianqing, Li Rong, Han Qingfang, Jia Zhikuan, Wang Wei, Yang Baoping, Wang Junpeng, Nie Junfeng, Li Yongping	Effects of alternate tillage on soil physicochemical properties and yield of dryland wheat in arid areas of South Ningxia	Acta Pedologica Sinica	2012	49(3), 592-600
16	Hou Xianqing, Jia Zhikuan, Han Qingfang, Wang Wei, Ding Ruixia, Nie Junfeng, Li Yongping	Effects of rotational tillage on flag leaf photosynthetic characteristics and yield after anthesis of winter wheat in arid areas of Southern Ningxia	Scientia Agricultura Sinica	2011	44(15), 3108-3117
17	Zhang Lihua, Li Jun, Jia Zhikuan, Liu Bingfeng, Zhao Hongli, Shang Jinxia	Effects of conservation tillage on soil wat er conservation and crop yield of winter wheat-spring maize rotation field inWeibei highland	Chinese Journal of Applied Ecology	2011	22(7), 1750-1758
18	Zhang Jianjun, Wang Yong, Fan Tinglu, Guo Tianwen, Zhao Gang, DangYi, Wang Lei, Li Shangzhong	Effects of different tillage and fertilization modes on the soil physical and chemical properties and crop yield under winter wheat / spring corn rotation on dryland of east Gansu，Northwest China	Chinese Journal of Applied Ecology	2013	24(4), 1001-1008
19	Li Youjun, Wu Jinzhi, Huang Ming, Yao Yuqing, Zhang Canjun, Cai Dianxiong, Jin Ke	Effects of different tillage systems on photosynthesis characteristics of flag leaf and water use eff iciency in winter wheat	Transactions of the CSAE	2006	22(12), 44-48
20	Liao Yuncheng, Han Siming, Wen Xiaoxia	Soil water content and crop yield effects of mechanized conservative tillage-cultivation system for dryland winter wheat in the Loess Tableland	Transactions of the CSAE	2002	18(4), 68-71
21	Mao Hongling, Li Jun, Jia Zhikuan, Wang Lei	Soil water conservation effect, yield and income increments of conservation tillage measures on dryland wheat field	Transactions of the CSAE	2010	26(8), 44-51
22	Hou Xianqing, Jia Zhikuan, Han Qingfang, Sun Hongxia, Wang Wei, Nie Junfeng, Yang Baoping	Effects of different rotational tillage patterns on soil structure, infiltration and water storage characteristics in dryland	Transactions of the CSAE	2012	28(5), 85-94
25	Wang Qingjie, Chen Hao, Li Hongwen, Li Wenying, Wang Xiaoyan, A.D. McHugh, He Jin, Gao Huanwen	Controlled trafﬁc farming with no tillage for improved fallow water storage and crop yield on the Chinese Loess Plateau	Soil & Tillage Research	2009	104, 192-197
26	Ziyou Su, Jinsong Zhang, Wenliang Wu, Dianxiong Cai, Junjie Lv, Guanghui Jiang, Jian Huang, Jun Gao, Roger Hartmann, Donald Gabriels	Effects of conservation tillage practices on winter wheat water-use efﬁciency and crop yield on the Loess Plateau, China	Agricultural Water Management	2007	87, 307-314
2	Wu Jinzhi, Huang Ming, Li Youjun, Chen Mingcan, Yao Yuqing, Guo Dayong, Huang Haixia	Effects of different tillage systems on the photosynthesis functions, grain yield and WUE in winter wheat	Agricultural Research in the Arid Areas	2008	26(5), 17-21
9	Yao Yuqing, Lv Junjie, Zhang Jie, Li Junhong, Ding Zhiqiang, Wu Jianfeng, Yang Nina, Cai Dianxiong, Wu Huijun, Yu Xinfeng	Effets on winter wheat yield and water using efficiency on dryland under long-term subsoiling and mulch tillage	Journal of Henan Agricultural Sciences	2012	41(4), 20-24
12	Fu Zengguang, Du Shiping, Liao Yuncheng	Studies on tillage system of stubble mulching and subsoiling and furrow sowing on side of film mulch for dryland winter wheat in Weibei Plateau	Agricultural Research in the Arid Areas	2003	21(2), 13-17
15	Jin Xiaojun, Huang Gaobao	Effects of different tillage methods on soil water and water use efficiency in semi-arid area of Gansu	Journal of Soil and Water Conservation	2005	19(5), 109-112
23	Cai Dianxiong, Zhang Zhitian, Gao Xuke, Wang Xiaobin, Zhang Jingqing	Research on the conservation tillage technology in wheat fields in the semihumid region liable to drought	Agricultural Research in the Arid Areas	1995	13(4), 67-74
24	He Jin, Li Hongwen, Wang Xiaoyan, A.D. McHugh, Li Wenying, Gao Huanwen, N.J. Kuhn	The adoption of annual subsoiling as conservation tillage in dryland maize and wheat cultivation in northern China	Soil & Tillage Research	2007	94, 493-502
